# Supplementary material for: Regions of Homozygosity in the Porcine Genome: Consequence of Demography and the Recombination Landscape
Source: PLoS Genet. 2012 Nov 29;8(11):e1003100. doi: 10.1371/journal.pgen.1003100 (PMC3510040; doi:10.1371/journal.pgen.1003100)
Supplement: Table S1 — Summary statistics of all sequenced individuals. The first two columns “Background” and “Groups” define the background of the individuals. The individuals that are included in the European breeds belong to the Duroc, Hampshire, Landrace, Large White and Pietrain breeds. The Chinese breeds are Jianquhai, Meishan and Xiang. European wild boars are The Dutch, French and Italian individuals and the Asian wild boars come from Japan and China. The Sus barbatus, Sus cebifrons, Sus celebensis, Sus verrucosus and Warthog (Phacochoerus africanus) are clustered in the group other species. The column “Individual” displays the codes for each individual pig. The average ROH size in bp within an individual is shown in column 4. The total number of ROHs detected within an individual is displayed in column 5. Column 6 shows the average nucleotide diversity in the genome of an individual, outside ROHs. The seventh column displays the average coverage in read depth for each sequenced individual. The last column shows the relative coverage of the genome of each individual, for which each base has at least a read depth of 7 and a maximum read depth of 2 times the average coverage. (XLS) [file pgen.1003100.s008.xls]

## Sheet: Sheet1
	Origin	Groups	Individual	av ROH size (bp)	nr of ROHs	π-out	average coverage	Used coverage
	Euro breed	Duroc	DU23M01	1.08281e+06	978	0.00265192	10.6533	0.491559
	Euro breed	Duroc	DU23M02	1.31995e+06	734	0.00253087	12.5644	0.498404
	Euro breed	Duroc	DU23M03	1.05705e+06	1036	0.00251047	6.45824	0.306876
	Euro breed	Duroc	DU23M04	1.29369e+06	921	0.00266237	8.33766	0.407819
	Euro breed	Hampshire	HA20U01	1.06241e+06	1002	0.00260797	12.3034	0.527492
	Euro breed	Hampshire	HA20U02	1.0608e+06	993	0.00268981	9.78228	0.437132
	Euro breed	Landrace1	LR21M03	938328	921	0.00285872	10.3964	0.497363
	Euro breed	Landrace2	LR24F01	1.00432e+06	933	0.00292493	13.6454	0.489508
	Euro breed	Landrace2	LR24F08	1.03594e+06	924	0.00275908	8.48117	0.412339
	Euro breed	Landrace3	LR30F02	908870	920	0.00264653	7.75546	0.406599
	Euro breed	Landrace3	LR30F03	962127	1020	0.00272112	7.76559	0.426507
	Euro breed	Large White 1	LW22M04	1.01521e+06	890	0.00289167	9.76424	0.48397
	Euro breed	Large White 1	LW22M07	1.07991e+06	881	0.00258188	10.7654	0.426675
	Euro breed	Large White 1	LW22F01	1.14701e+06	810	0.00274351	5.65581	0.244704
	Euro breed	Large White 1	LW22F02	1.08715e+06	904	0.00299689	10.417	0.557362
	Euro breed	Large White 1	LW22F03	1.05873e+06	960	0.00294337	10.5072	0.554664
	Euro breed	Large White 1	LW22F04	1.03386e+06	910	0.00292913	10.4172	0.557365
	Euro breed	Large White 1	LW22F06	1.10165e+06	929	0.0028802	9.45764	0.533186
	Euro breed	Large White 2	LW36F01	1.13767e+06	962	0.00297514	10.0082	0.552747
	Euro breed	Large White 2	LW36F02	1.24816e+06	925	0.00279763	8.61441	0.475714
	Euro breed	Large White 2	LW36F03	1.16222e+06	977	0.00272942	9.2235	0.48695
	Euro breed	Large White 2	LW36F04	1.08544e+06	965	0.00273766	9.8605	0.511628
	Euro breed	Large White 2	LW36F05	1.29026e+06	877	0.00274531	8.64915	0.479551
	Euro breed	Large White 2	LW36F06	1.17398e+06	891	0.00280722	8.81833	0.49668
	Euro breed	Pietrain	PI21F02	1.05199e+06	973	0.00256896	10.8328	0.492542
	Euro breed	Pietrain	PI21F06	974808	938	0.00296212	10.8579	0.536574
	Euro breed	Pietrain	PI21M17	1.04103e+06	960	0.00291794	7.97346	0.380582
	Euro breed	Pietrain	PI21M20	1.0432e+06	849	0.00281156	5.75614	0.249433
	Euro breed	Pietrain	PI21M21	1.14223e+06	909	0.00249792	12.1123	0.450057
	Asia breed	Jianquhai	JQ01U02	1.41996e+06	499	0.0031274	11.2002	0.50287
	Asia breed	Meishan1	MS20U10	1.1522e+06	523	0.00301369	9.32463	0.521456
	Asia breed	Meishan1	MS20U11	1.25559e+06	440	0.00309378	9.24139	0.499541
	Asia breed	Meishan2	MS21M07	1.55615e+06	491	0.00306204	8.71424	0.447726
	Asia breed	Meishan2	MS21M14	1.34753e+06	555	0.00306632	11.1967	0.509636
	Asia breed	Xiang	XI01U03	1.99261e+06	326	0.00305582	9.38265	0.491836
	Asia breed	Xiang	XI01U04	1.17251e+06	263	0.00306387	9.20247	0.486174
	Euro wild	Dutch wild1	WB21F05	748132	1408	0.00186397	9.90211	0.520055
	Euro wild	Dutch wild1	WB21M03	959697	1189	0.00183595	11.8607	0.528753
	Euro wild	Dutch wild2	WB22F01	1.1742e+06	861	0.00159292	5.72375	0.233363
	Euro wild	Dutch wild2	WB22F02	886799	1309	0.00174897	8.44303	0.445864
	Euro wild	French wild	WB25U11	783594	1316	0.00185793	9.58	0.510147
	Euro wild	Italian wild	WB26M09	1.01325e+06	1154	0.00165101	15.1317	0.47235
	Asia wild	Japanese wild	WB20U02	1.2924e+06	1436	0.00181834	11.9282	0.486414
	Asia wild	Chinese wild1	WB29U04	1.18427e+06	117	0.0034482	5.30293	0.214785
	Asia wild	Chinese wild1	WB29U12	1.0236e+06	111	0.00339195	10.5085	0.519725
	Asia wild	Chinese wild2	WB30U01	941789	190	0.00306733	4.85587	0.189313
	Asia wild	Chinese wild2	WB30U08	902377	345	0.002895	10.6709	0.506261
	Species	Sbarbatus	Sbarbatus	78275.9	58	0.00264078	7.10448	0.318184
	Species	Scebifrons	Scebifrons	3.06476e+06	63	0.00118423	10.0365	0.537281
	Species	Scelebensis	Scelebensis	860517	116	0.00232037	24.9475	0.626745
	Species	Sverrucosus	Sverrucosus	2.07037e+06	511	0.00062557	13.4017	0.502614
	Species	Warthog	Warthog	324353	232	0.00198921	13.5251	0.425011
