# Supplementary material for: Regions of Homozygosity in the Porcine Genome: Consequence of Demography and the Recombination Landscape
Source: PLoS Genet. 2012 Nov 29;8(11):e1003100. doi: 10.1371/journal.pgen.1003100 (PMC3510040; doi:10.1371/journal.pgen.1003100)
Supplement: Table S2 — Summary statistics of all individuals genotyped on the Illumina Porcine 60K iSelect Beadchip. The first two columns “Background” and “Groups” define the background of the individuals. The total number of ROHs detected by PLINK is shown in the fourth column. The last column displays the total sum of ROHs in the genome. (XLS) [file pgen.1003100.s009.xls]

## Sheet: Sheet1
Origin	Group	Individual	ROHnr	ROHsum(*1000)
Euro breed	Duroc	SSDU23M07	35	484920
Euro breed	Duroc	SSDU23M03	38	444361
Euro breed	Duroc	SSDU23M01	29	362212
Euro breed	Duroc	SSDU23M02	35	530795
Euro breed	Duroc	SSDU23M04	47	645843
Euro breed	Duroc	SSDU23M05	26	272860
Euro breed	Duroc	SSDU23M07	40	430827
Euro breed	Duroc	SSDU23M09	38	445964
Euro breed	Duroc	SSDU23M11	39	556849
Euro breed	Duroc	SSDU23M12	50	702951
Euro breed	Duroc	SSDU23M13	45	501453
Euro breed	Hampshire	SSHA20U02	40	461395
Euro breed	Hampshire	SSHA20U04	34	446081
Euro breed	Hampshire	SSHA20U06	47	552621
Euro breed	Hampshire	SSHA20U07	47	628043
Euro breed	Hampshire	SSHA20U08	36	520300
Euro breed	Hampshire	SSHA20U01	42	448931
Euro breed	Large white	SSLW22M01	20	280896
Euro breed	Large white	SSLW22M13	36	417902
Euro breed	Large white	SSLW22M06	22	231179
Euro breed	Large white	SSLW22M14	37	501068
Euro breed	Large white	SSLW22M07	29	346530
Euro breed	Large white	SSLW22M15	18	277113
Euro breed	Large white	SSLW22M08	30	433998
Euro breed	Large white	SSLW22M09	27	391959
Euro breed	Large white	SSLW22M17	21	298548
Euro breed	Large white	SSLW22M02	16	288808
Euro breed	Large white	SSLW22M10	30	415912
Euro breed	Large white	SSLW22M18	24	411695
Euro breed	Large white	SSLW22M03	24	316859
Euro breed	Large white	SSLW22M11	29	294926
Euro breed	Large white	SSLW22M19	23	257828
Euro breed	Large white	SSLW22M04	23	293901
Euro breed	Large white	SSLW22M12	24	337776
Euro breed	Large white	SSLW22M20	27	296589
Euro breed	Large white	SSLW22F01	29	382709
Euro breed	Large white	SSLW22F09	23	282564
Euro breed	Large white	SSLW22F02	26	389613
Euro breed	Large white	SSLW22F10	20	311824
Euro breed	Large white	SSLW22F03	26	326805
Euro breed	Large white	SSLW22F11	29	444565
Euro breed	Large white	SSLW22F04	24	299558
Euro breed	Large white	SSLW22F12	28	435309
Euro breed	Large white	SSLW22F13	30	360039
Euro breed	Large white	SSLW22F06	22	318209
Euro breed	Large white	SSLW22F14	29	307996
Euro breed	Large white	SSLW22F07	22	362203
Euro breed	Large white	SSLW22F08	29	291891
Euro breed	Large white 2	SSLW36F01	34	499209
Euro breed	Large white 3	SSLW36F02	41	534207
Euro breed	Large white 4	SSLW36F03	31	463725
Euro breed	Large white 5	SSLW36F04	30	393196
Euro breed	Large white 6	SSLW36F05	42	600841
Euro breed	Large white 7	SSLW36F06	31	471196
Euro breed	Large white 8	SSLW36F07	25	375956
Euro breed	Landrace	LR21M04	25	271664
Euro breed	Landrace	LR21M02	15	152549
Euro breed	Landrace	LR21M03	19	186672
Euro breed	Landrace	LR21M01	26	262664
Euro breed	Landrace	LR24M04	24	255782
Euro breed	Landrace	LR24M07	27	316131
Euro breed	Landrace	LR24M05	32	427195
Euro breed	Landrace	LR24F06	17	194190
Euro breed	Landrace	LR24F07	19	265526
Euro breed	Landrace	LR24F08	30	365931
Euro breed	Landrace	LR24M08	28	358442
Euro breed	Landrace	LR24F01	23	309972
Euro breed	Landrace	LR24M01	27	360939
Euro breed	Landrace	LR24M02	24	244554
Euro breed	Landrace	LR24M03	36	454776
Euro breed	Landrace	SSLR24M10	36	565133
Euro breed	Landrace	SSLR24M11	23	281442
Euro breed	Landrace	SSLR24M12	23	218435
Euro breed	Landrace	SSLR30F08	24	293387
Euro breed	Landrace	SSLR30F09	36	514610
Euro breed	Landrace	SSLR30F10	27	357868
Euro breed	Landrace	SSLR30F12	22	425654
Euro breed	Landrace	SSLR30F13	28	317395
Euro breed	Landrace	SSLR30F14	30	594172
Euro breed	Landrace	SSLR30F01	29	655506
Euro breed	Landrace	SSLR30F02	15	231735
Euro breed	Landrace	SSLR30F03	24	365117
Euro breed	Landrace	SSLR30F04	22	344500
Euro breed	Landrace	SSLR30F05	22	242496
Euro breed	Landrace	SSLR30F06	23	297540
Euro breed	Landrace	SSLR30F07	11	174030
Asia breed	Meishan	SSMS20U13	32	355688
Asia breed	Meishan	SSMS20M07	27	326196
Asia breed	Meishan	SSMS20M05	45	656286
Asia breed	Meishan	SSMS20M08	41	813044
Asia breed	Meishan	SSMS20M09	35	418275
Asia breed	Meishan	SSMS20M01	58	833783
Asia breed	Meishan	SSMS20M03	37	408747
Asia breed	Meishan	SSMS20U10	30	245787
Asia breed	Meishan	SSMS20U02	35	386805
Asia breed	Meishan	SSMS20U11	36	399964
Asia breed	Meishan	SSMS20M06	33	340642
Asia breed	Meishan	SSMS20M04	37	465444
Asia breed	Meishan	SSMS21M01	50	758374
Asia breed	Meishan	SSMS21M08	44	903016
Asia breed	Meishan	SSMS21M02	39	514009
Asia breed	Meishan	SSMS21M03	32	535858
Asia breed	Meishan	SSMS21M04	44	738630
Asia breed	Meishan	SSMS21M05	45	755144
Asia breed	Meishan	SSMS21M06	40	645505
Asia breed	Meishan	SSMS21M07	40	600244
Asia breed	Meishan	MS21M11	53	840168
Asia breed	Meishan	MS21M12	39	981188
Asia breed	Meishan	MS21M13	33	692950
Asia breed	Meishan	MS21M14	43	552202
Asia breed	Meishan	MS21M15	31	486749
Asia breed	Meishan	MS21M09	39	804758
Asia breed	Meishan	MS21M10	43	1.03361e+06
Asia breed	Jianquhai	SSJQ01U02	39	538795
Asia breed	Jianquhai	SSJQ01U05	22	252817
Asia breed	Jianquhai	SSJQ01U06	25	299915
Asia breed	Jianquhai	SSJQ01U09	15	272396
Asia breed	Jianquhai	SSJQ01U14	5	35444.8
Asia breed	Jianquhai	SSJQ01U15	19	167371
Asia breed	Jianquhai	SSJQ01U16	34	443529
Asia breed	Jianquhai	SSJQ01U17	21	293168
Asia breed	Jianquhai	SSJQ01U18	18	249496
Asia breed	Jianquhai	SSJQ01U19	16	297786
Asia breed	Jianquhai	SSJQ01U20	7	53240.9
Asia breed	Xiang	SSXI01U01	38	639966
Asia breed	Xiang	SSXI01U02	31	668579
Asia breed	Xiang	SSXI01U03	33	472811
Asia breed	Xiang	SSXI01U04	13	132990
Asia breed	Xiang	SSXI01U07	30	731657
Asia breed	Xiang	SSXI01U08	37	711834
Asia breed	Xiang	SSXI01U10	38	448432
Asia breed	Xiang	SSXI01U12	9	114781
Asia breed	Xiang	SSXI01U13	38	470380
Asia breed	Xiang	SSXI01U15	33	369331
Asia breed	Xiang	SSXI01U17	7	88456
Asia breed	Xiang	SSXI01U19	31	506703
Asia breed	Xiang	SSXI01U20	38	664852
Asia wild	WB20_Japan	SSWB20M01	69	740680
Asia wild	WB20_Japan	SSWB20M02	117	2.09336e+06
Asia wild	WB20_Japan	SSWB20U01	30	279918
Asia wild	WB20_Japan	SSWB20U02	56	686186
Asia wild	WB20_Japan	SSWB20U03	117	2.09953e+06
Asia wild	WB20_Japan	SSWB20M03	67	958699
Asia wild	WB20_Japan	SSWB20F01	53	868696
Asia wild	WB20_Japan	SSWB20F02	48	706314
Asia wild	WB20_Japan	SSWB20M04	41	619634
Asia wild	WB20_Japan	SSWB20U04	57	638226
Asia wild	WB20_Japan	SSWB20F03	111	2.12923e+06
Asia wild	WB20_Japan	SSWB20M06	74	1.42654e+06
Asia wild	WB20_Japan	SSWB20F04	117	1.97799e+06
Euro wild	WB21_Netherlands	SSWB21M01	44	497911
Euro wild	WB21_Netherlands	SSWB21M02	47	813281
Euro wild	WB21_Netherlands	SSWB21M03	44	682264
Euro wild	WB21_Netherlands	SSWB21M04	43	758303
Euro wild	WB21_Netherlands	SSWB21F01	22	241753
Euro wild	WB21_Netherlands	SSWB21F02	35	644028
Euro wild	WB21_Netherlands	SSWB21F03	41	551080
Euro wild	WB21_Netherlands	SSWB21M05	54	960247
Euro wild	WB21_Netherlands	SSWB21F04	39	410332
Euro wild	WB21_Netherlands	SSWB21F05	40	487304
Euro wild	WB21_Netherlands	SSWB21M06	36	410316
Euro wild	WB21_Netherlands	SSWB21M07	49	642302
Euro wild	WB21_Netherlands	SSWB21U01	35	736498
Euro wild	WB21_Netherlands	SSWB21U02	29	457652
Euro wild	WB21_Netherlands	SSWB21U03	40	1.4223e+06
Euro wild	WB21_Netherlands	SSWB21U04	28	435624
Euro wild	WB21_Netherlands	SSWB21U05	35	653672
Euro wild	WB21_Netherlands	SSWB21U06	36	522335
Euro wild	WB21_Netherlands	SSWB21U07	26	326643
Euro wild	WB21_Netherlands	SSWB21U08	30	331370
Euro wild	WB21_Netherlands	SSWB21U09	35	711515
Euro wild	WB21_Netherlands	SSWB21U10	30	625632
Euro wild	WB21_Netherlands	SSWB21U11	44	741271
Euro wild	WB21_Netherlands	SSWB21U12	35	654374
Euro wild	WB21_Netherlands	SSWB21U13	33	435707
Euro wild	WB21_Netherlands	SSWB21U14	39	635291
Euro wild	WB21_Netherlands	SSWB21U15	34	465177
Euro wild	WB21_Netherlands	SSWB21U16	27	412270
Euro wild	WB21_Netherlands	SSWB21U17	21	394311
Euro wild	WB21_Netherlands	SSWB21U18	31	357127
Euro wild	WB21_Netherlands	SSWB21U19	40	649457
Euro wild	WB21_Netherlands	SSWB21U21	26	534723
Euro wild	WB21_Netherlands	SSWB21U22	42	914208
Euro wild	WB21_Netherlands	SSWB21U23	29	458681
Euro wild	WB21_Netherlands	SSWB21U24	28	401713
Euro wild	WB21_Netherlands	SSWB21U55	31	596009
Euro wild	WB21_Netherlands	SSWB21U56	40	537999
Euro wild	WB21_Netherlands	SSWB21U57	41	759519
Euro wild	WB21_Netherlands	SSWB21U58	15	156555
Euro wild	WB21_Netherlands	SSWB21U59	47	671392
Euro wild	WB21_Netherlands	SSWB21U60	48	628220
Euro wild	WB21_Netherlands	SSWB21U61	45	564054
Euro wild	WB21_Netherlands	SSWB21U62	42	521280
Euro wild	WB21_Netherlands	SSWB21U63	35	588892
Euro wild	WB21_Netherlands	SSWB21U64	45	526278
Euro wild	WB21_Netherlands	SSWB21U65	39	635443
Euro wild	WB21_Netherlands	SSWB21U66	58	853344
Euro wild	WB21_Netherlands	SSWB21U67	36	566737
Euro wild	WB21_Netherlands	SSWB21U68	45	568588
Euro wild	WB21_Netherlands	SSWB21U69	46	595603
Euro wild	WB21_Netherlands	SSWB21U70	49	637129
Euro wild	WB21_Netherlands	SSWB21U72	5	41071
Euro wild	WB21_Netherlands	SSWB21U76	27	333455
Euro wild	WB21_Netherlands	SSWB21U77	36	405721
Euro wild	WB21_Netherlands	SSWB21U78	53	791089
Euro wild	WB21_Netherlands	SSWB21U80	47	890795
Euro wild	WB21_Netherlands	SSWB21F07	35	530055
Euro wild	WB21_Netherlands	SSWB21F08	30	329013
Euro wild	WB21_Netherlands	SSWB21F09	26	241701
Euro wild	WB22_Netherlands	SSWB22F01	50	744292
Euro wild	WB22_Netherlands	SSWB22M01	41	595880
Euro wild	WB22_Netherlands	SSWB22M02	49	697719
Euro wild	WB22_Netherlands	SSWB22F02	40	571877
Euro wild	WB22_Netherlands	SSWB22F03	40	601407
Euro wild	WB22_Netherlands	SSWB22F04	41	762693
Euro wild	WB22_Netherlands	SSWB22F05	44	708267
Euro wild	WB22_Netherlands	SSWB22M03	39	611614
Euro wild	WB22_Netherlands	SSWB22M04	36	526760
Euro wild	WB22_Netherlands	SSWB22M05	50	526780
Euro wild	WB22_Netherlands	SSWB22F06	23	1.00355e+06
Euro wild	WB22_Netherlands	SSWB22F07	5	53307.3
Euro wild	WB22_Netherlands	SSWB22F08	27	575105
Euro wild	WB22_Netherlands	SSWB22M06	55	918492
Euro wild	WB22_Netherlands	SSWB22M07	35	660057
Euro wild	WB22_Netherlands	SSWB22M08	51	947492
Euro wild	WB25_France	SSWB25U01	10	82620.8
Euro wild	WB25_France	SSWB25U02	19	265685
Euro wild	WB25_France	SSWB25U03	13	124499
Euro wild	WB25_France	SSWB25U04	15	150703
Euro wild	WB25_France	SSWB25U05	14	209897
Euro wild	WB25_France	SSWB25U06	11	130351
Euro wild	WB25_France	SSWB25U07	10	107638
Euro wild	WB25_France	SSWB25U08	14	148132
Euro wild	WB25_France	SSWB25U09	55	1.00153e+06
Euro wild	WB25_France	SSWB25U10	30	362570
Euro wild	WB25_France	SSWB25U11	38	439760
Euro wild	WB25_France	SSWB25U12	15	174706
Euro wild	WB25_France	SSWB25U13	13	156264
Euro wild	WB25_France	SSWB25U14	14	152458
Euro wild	WB25_France	SSWB25U15	29	397656
Euro wild	WB25_France	SSWB25U16	31	400391
Euro wild	WB26_Italy	SSWB26U01	39	1.12078e+06
Euro wild	WB26_Italy	SSWB26U02	34	1.01893e+06
Euro wild	WB26_Italy	SSWB26M01	28	481117
Euro wild	WB26_Italy	SSWB26M02	28	568370
Euro wild	WB26_Italy	SSWB26F01	29	674217
Euro wild	WB26_Italy	SSWB26M03	28	730212
Euro wild	WB26_Italy	SSWB26M04	39	1.04373e+06
Euro wild	WB26_Italy	SSWB26M05	28	688887
Euro wild	WB26_Italy	SSWB26M06	27	317437
Euro wild	WB26_Italy	SSWB26M07	31	741551
Euro wild	WB26_Italy	SSWB26M08	32	590927
Euro wild	WB26_Italy	SSWB26M09	41	730599
Euro wild	WB26_Italy	SSWB26F02	37	744051
Euro wild	WB26_Italy	SSWB26M10	28	464423
Euro wild	WB26_Italy	SSWB26F03	48	783238
Euro wild	WB26_Italy	SSWB26F04	41	796141
Euro wild	WB26_Italy	SSWB26M11	48	1.08895e+06
Euro wild	WB26_Italy	SSWB26F05	47	565939
Euro wild	WB26_Italy	SSWB26F06	34	482087
Euro wild	WB26_Italy	SSWB26M13	37	413697
Euro wild	WB26_Italy	SSWB26F07	19	237468
Euro wild	WB26_Italy	SSWB26M17	40	968748
Euro wild	WB26_Italy	SSWB26M19	43	641101
Euro wild	WB26_Italy	SSWB26F11	21	432806
Euro wild	WB26_Italy	SSWB26F12	42	881166
Euro wild	WB26_Italy	SSWB26F09	27	537643
Euro wild	WB26_Italy	SSWB26F13	35	836667
Euro wild	WB26_Italy	SSWB26F10	20	298058
Euro wild	WB26_Italy	SSWB26F14	38	923249
Euro wild	WB26_Italy	SSWB26M14	47	783556
Euro wild	WB26_Italy	SSWB26F15	32	542089
Euro wild	WB26_Italy	SSWB26M15	41	547140
Euro wild	WB26_Italy	SSWB26M18	26	276105
Euro wild	WB26_Italy	SSWB26M16	38	587944
Euro wild	WB26_Italy	SSWB26F16	39	544171
Asia wild	WB29_China	SSWB29U04	6	55914.8
Asia wild	WB29_China	SSWB29U12	4	35540.5
Asia wild	WB29_China	SSWB29U13	13	110249
Asia wild	WB29_China	SSWB29U14	7	57876.3
Asia wild	WB29_China	SSWB29U19	7	127349
Asia wild	WB30_China	SSWB30U01	9	127297
Asia wild	WB30_China	SSWB30U05	9	70588.6
Asia wild	WB30_China	SSWB30U07	11	199541
Asia wild	WB30_China	SSWB30U08	12	133819
Asia wild	WB30_China	SSWB30U09	6	48574.7
