# Supplementary material for: Regions of Homozygosity in the Porcine Genome: Consequence of Demography and the Recombination Landscape
Source: PLoS Genet. 2012 Nov 29;8(11):e1003100. doi: 10.1371/journal.pgen.1003100 (PMC3510040; doi:10.1371/journal.pgen.1003100)
Supplement: Table S3 — List of GO-IDs that were overrepresented in the Largewhite ROHs. Genes from all genomic regions that were homozygous in all Large Whites were extracted. The GO-IDs in column 1 were overrepresented in these ROH regions (p-values in column B, Benjamini and Hochberg corrected p-values in column C). The description of the corresponding biological process is shown in column D and all genes that contributed to the GO group are listed in column E. (XLS) [file pgen.1003100.s010.xls]

## Sheet: Sheet1
GO-ID	p-value	corr p-value	Description	Genes in test set
6334	5.3804E-10	1.0146E-6	nucleosome assembly	HIST1H2BB|HIST1H2BC|HIST1H2BD|HIST1H2BE|HIST1H2BF|HIST1H2BG|HIST1H2BH|HIST1H2BO|HIST1H2BN|HIST1H2BL|HIST2H2BE|HIST1H2BI|HIST2H2BF
31497	9.5623E-10	1.0146E-6	chromatin assembly	HIST1H2BB|HIST1H2BC|HIST1H2BD|HIST1H2BE|HIST1H2BF|HIST1H2BG|HIST1H2BH|HIST1H2BO|HIST1H2BN|HIST1H2BL|HIST2H2BE|HIST1H2BI|HIST2H2BF
65004	1.8844E-9	1.1392E-6	protein-DNA complex assembly	HIST1H2BB|HIST1H2BC|HIST1H2BD|HIST1H2BE|HIST1H2BF|HIST1H2BG|HIST1H2BH|HIST1H2BO|HIST1H2BN|HIST1H2BL|HIST2H2BE|HIST1H2BI|HIST2H2BF
34728	2.1475E-9	1.1392E-6	nucleosome organization	HIST1H2BB|HIST1H2BC|HIST1H2BD|HIST1H2BE|HIST1H2BF|HIST1H2BG|HIST1H2BH|HIST1H2BO|HIST1H2BN|HIST1H2BL|HIST2H2BE|HIST1H2BI|HIST2H2BF
6323	3.6373E-8	1.5437E-5	DNA packaging	HIST1H2BB|HIST1H2BC|HIST1H2BD|HIST1H2BE|HIST1H2BF|HIST1H2BG|HIST1H2BH|HIST1H2BO|HIST1H2BN|HIST1H2BL|HIST2H2BE|HIST1H2BI|HIST2H2BF
6333	8.5400E-8	3.0203E-5	chromatin assembly or disassembly	HIST1H2BB|HIST1H2BC|HIST1H2BD|HIST1H2BE|HIST1H2BF|HIST1H2BG|HIST1H2BH|HIST1H2BO|HIST1H2BN|HIST1H2BL|HIST2H2BE|HIST1H2BI|HIST2H2BF
71103	2.4023E-7	7.2823E-5	DNA conformation change	HIST1H2BB|HIST1H2BC|HIST1H2BD|HIST1H2BE|HIST1H2BF|HIST1H2BG|HIST1H2BH|HIST1H2BO|HIST1H2BN|HIST1H2BL|HIST2H2BE|HIST1H2BI|HIST2H2BF
34622	1.5862E-6	4.2075E-4	cellular macromolecular complex assembly	HIST1H2BB|HIST1H2BC|HIST1H2BD|HIST1H2BE|HIST1H2BF|HIST1H2BG|HIST1H2BH|SNRPD1|RPS6|HIST1H2BO|HIST1H2BN|HIST1H2BL|HIST2H2BE|HIST1H2BI|HIST2H2BF|TUBA3C|TUBA3E|TGS1
34621	2.0902E-6	4.9283E-4	cellular macromolecular complex subunit organization	HIST1H2BB|HIST1H2BC|HIST1H2BD|HIST1H2BE|HIST1H2BF|HIST1H2BG|HIST1H2BH|SNRPD1|RPS6|HIST1H2BO|HIST1H2BN|HIST1H2BL|HIST2H2BE|HIST1H2BI|HIST2H2BF|TUBA3C|TUBA3E|TGS1|GHSR
6325	1.7285E-5	3.6678E-3	chromatin organization	HIST1H2BB|SATB2|HIST1H2BC|HIST1H2BD|HIST1H2BE|HIST1H2BF|HIST1H2BG|SOX2|HIST1H2BH|HIRA|HIST1H2BO|RNF8|HIST1H2BN|HIST1H2BL|HIST2H2BE|HIST1H2BI|HIST2H2BF|JAK2|MLL2
65003	3.2334E-5	6.2375E-3	macromolecular complex assembly	CAPZA1|SNRPD1|TP63|POLR2B|HIST1H2BO|IGF1R|HIST1H2BN|HIST1H2BL|HIST1H2BI|TUBA3C|TUBA3E|TGS1|SLC1A1|HIST1H2BB|HIST1H2BC|HIST1H2BD|HIST1H2BE|HIST1H2BF|HIST1H2BG|HIST1H2BH|RPS6|P2RX6|HIST2H2BE|HIST2H2BF|KPNA3
43933	3.6434E-5	6.4428E-3	macromolecular complex subunit organization	CAPZA1|SNRPD1|TP63|POLR2B|HIST1H2BO|IGF1R|HIST1H2BN|HIST1H2BL|HIST1H2BI|TUBA3C|TUBA3E|TGS1|SLC1A1|HIST1H2BB|HIST1H2BC|HIST1H2BD|HIST1H2BE|HIST1H2BF|HIST1H2BG|HIST1H2BH|RPS6|P2RX6|HIST2H2BE|HIST2H2BF|GHSR|KPNA3
22607	4.5967E-5	7.5032E-3	cellular component assembly	DRD1|CAPZA1|SNRPD1|TP63|POLR2B|HIST1H2BO|IGF1R|HIST1H2BN|HIST1H2BL|HIST1H2BI|TUBA3C|NEFH|TUBA3E|TGS1|NKX2-5|SLC1A1|HIST1H2BB|HIST1H2BC|ACTC1|HIST1H2BD|ROCK1|HIST1H2BE|HIST1H2BF|HIST1H2BG|HIST1H2BH|RPS6|P2RX6|HIST2H2BE|HIST2H2BF|KPNA3
42509	7.7024E-5	1.1300E-2	regulation of tyrosine phosphorylation of STAT protein	NF2|LYN|TIFA|JAK2|HGF
44085	7.9878E-5	1.1300E-2	cellular component biogenesis	NAF1|DRD1|CAPZA1|SNRPD1|TP63|POLR2B|HIST1H2BO|IGF1R|HIST1H2BN|HIST1H2BL|HIST1H2BI|TUBA3C|NEFH|TUBA3E|TGS1|SLC1A1|NKX2-5|HIST1H2BB|HIST1H2BC|ACTC1|HIST1H2BD|ROCK1|HIST1H2BE|HIST1H2BF|HIST1H2BG|HIST1H2BH|RPS6|RCL1|P2RX6|HIST2H2BE|HIST2H2BF|KPNA3
6996	8.8106E-5	1.1685E-2	organelle organization	GRPEL1|CCDC99|USP8|SOX2|CAPZA1|LRRCC1|HIRA|HIST1H2BO|PFN3|HIST1H2BN|HIST1H2BL|HIST1H2BI|NEFH|NKX2-5|DNAJC19|MLL2|BOD1|HIST1H2BB|SATB2|HIST1H2BC|ACTC1|HIST1H2BD|NF2|ROCK1|HIST1H2BE|TRPM7|HIST1H2BF|HIST1H2BG|ERMN|HIST1H2BH|HGF|RPS6|RNF8|BNIP1|HIST2H2BE|HIST2H2BF|JAK2|SYNM|GHSR
42516	1.0152E-4	1.2673E-2	regulation of tyrosine phosphorylation of Stat3 protein	NF2|TIFA|JAK2|HGF
51276	1.4205E-4	1.4472E-2	chromosome organization	HIST1H2BB|SATB2|CCDC99|HIST1H2BC|HIST1H2BD|HIST1H2BE|HIST1H2BF|HIST1H2BG|SOX2|HIST1H2BH|HIRA|HIST1H2BO|RNF8|HIST1H2BN|HIST1H2BL|HIST2H2BE|HIST1H2BI|HIST2H2BF|JAK2|MLL2
9712	1.4322E-4	1.4472E-2	catechol metabolic process	DRD1|HDC|NR4A2|CHRNA7|COMT
6584	1.4322E-4	1.4472E-2	catecholamine metabolic process	DRD1|HDC|NR4A2|CHRNA7|COMT
34311	1.4322E-4	1.4472E-2	diol metabolic process	DRD1|HDC|NR4A2|CHRNA7|COMT
18958	1.6506E-4	1.5921E-2	phenol metabolic process	DRD1|HDC|NR4A2|CHRNA7|COMT
46425	1.8936E-4	1.7471E-2	regulation of JAK-STAT cascade	NF2|LYN|TIFA|JAK2|HGF
42417	1.9948E-4	1.7638E-2	dopamine metabolic process	DRD1|NR4A2|CHRNA7|COMT
60112	2.2514E-4	1.9110E-2	generation of ovulation cycle rhythm	CHRNA7|NPY5R
42053	2.6355E-4	2.1510E-2	regulation of dopamine metabolic process	DRD1|NR4A2|COMT
9653	3.1384E-4	2.4665E-2	anatomical structure morphogenesis	MRPL40|SOX2|HIRA|TP63|GREM1|IGF1R|FOXQ1|DGCR2|GATA6|FOXF2|ROBO4|ROBO3|NKX2-5|PLAG1|ACTC1|SATB2|NF2|LZTR1|ERMN|RTN4R|NR4A2|HGF|GSC2|RPS6|WNT2B|OSM|MAPK1|VEGFC|MIB1|CRKL|JAK2|CA2|FEZ1|ACVR1
42069	3.7233E-4	2.8217E-2	regulation of catecholamine metabolic process	DRD1|NR4A2|COMT
22414	4.7850E-4	3.5013E-2	reproductive process	ERMP1|DRD1|IGFBP7|SOX2|TP63|CHEK1|COMT|IGF1R|GATA6|WWP1|DDX25|FOXF2|SPATA4|CHRNA7|DNAJC19|PLAG1|RPS6|SPA17|NPY5R|WNT2B|CYLC2|TSSK2|TSSK1B|GHSR|ACVR1
3	5.0525E-4	3.5738E-2	reproduction	ERMP1|DRD1|IGFBP7|SOX2|TP63|CHEK1|COMT|IGF1R|GATA6|WWP1|DDX25|FOXF2|SPATA4|CHRNA7|DNAJC19|PLAG1|RPS6|SPA17|NPY5R|WNT2B|CYLC2|TSSK2|TSSK1B|GHSR|ACVR1
7267	5.4915E-4	3.7590E-2	cell-cell signaling	GJD2|SEPT5|DRD1|STC2|SOX2|PI4KA|TIFA|TP63|PANX3|COMT|HGF|GREM1|NPY5R|WNT2B|MAPK1|TNFSF10|GRM3|CHRNA7|GHSR|SLC1A1
10033	6.0931E-4	3.9227E-2	response to organic substance	ATP6V0E1|DRD1|RBM3|IGFBP7|SOX2|COMT|IGF1R|DGCR8|GATA6|CHRNA7|NKX2-5|MLL2|ACTC1|LYN|AK3|NR4A2|NPY1R|HGF|UBE2L3|MAPK1|TXNDC4|PCNA|JAK2|CA2|GHSR|FEZ1
16043	6.1003E-4	3.9227E-2	cellular component organization	GRPEL1|AP1B1|CAPZA1|HIRA|SNRPD1|TP63|HIST1H2BO|HIST1H2BN|HIST1H2BL|HIST1H2BI|FOXF2|CHRNA7|ROBO3|TGS1|SLC1A1|DNAJC19|MLL2|SATB2|ROCK1|TRPM7|ERMN|BNIP1|HIST2H2BE|HIST2H2BF|KPNA3|SNAP29|CCDC99|DRD1|USP8|SOX2|LRRCC1|POLR2B|IGF1R|PFN3|TUBA3C|NEFH|TUBA3E|NKX2-5|BOD1|HIST1H2BB|HIST1H2BC|ACTC1|HIST1H2BD|NF2|HIST1H2BE|HIST1H2BF|HIST1H2BG|HIST1H2BH|RTN4R|NR4A2|HGF|RPS6|RNF8|P2RX6|JAK2|SYNM|GHSR|FEZ1
32101	6.3302E-4	3.9417E-2	regulation of response to external stimulus	OSM|VEGFC|DRD1|JAK2|CHRNA7|HGF|GREM1|GHSR|USP14|NPY5R
42423	6.6758E-4	3.9417E-2	catecholamine biosynthetic process	HDC|NR4A2|CHRNA7
42508	6.6871E-4	3.9417E-2	tyrosine phosphorylation of Stat1 protein	OSM|JAK2
