# Supplementary material for: Regions of Homozygosity in the Porcine Genome: Consequence of Demography and the Recombination Landscape
Source: PLoS Genet. 2012 Nov 29;8(11):e1003100. doi: 10.1371/journal.pgen.1003100 (PMC3510040; doi:10.1371/journal.pgen.1003100)
Supplement: Table S4 — List of GO-IDs that were overrepresented in the European wild boar ROHs. Genes from all genomic regions that were homozygous in all European wild boars were extracted. The GO-IDs in column 1 were overrepresented in these ROH regions (p-values in column B, Benjamini and Hochberg corrected p-values in column C). The description of the corresponding biological process is shown in column D and all genes that contributed to the GO group are listed in column E. (XLS) [file pgen.1003100.s011.xls]

## Sheet: Sheet1
GO-ID	p-value	corr p-value	Description	Genes in test set
6334	1.5020E-18	1.4737E-15	nucleosome assembly	HIST1H2BB|HIST1H2BC|HIST1H2BD|HIST1H2BE|HIST1H2BF|HIST1H2BG|HIST1H2BH|HIST1H2BO|HIST1H2BN|HIST1H2BL|HIST2H2BE|HIST1H2BI|HIST2H2BF|H2AFX
31497	2.9269E-18	1.4737E-15	chromatin assembly	HIST1H2BB|HIST1H2BC|HIST1H2BD|HIST1H2BE|HIST1H2BF|HIST1H2BG|HIST1H2BH|HIST1H2BO|HIST1H2BN|HIST1H2BL|HIST2H2BE|HIST1H2BI|HIST2H2BF|H2AFX
65004	6.4478E-18	1.8907E-15	protein-DNA complex assembly	HIST1H2BB|HIST1H2BC|HIST1H2BD|HIST1H2BE|HIST1H2BF|HIST1H2BG|HIST1H2BH|HIST1H2BO|HIST1H2BN|HIST1H2BL|HIST2H2BE|HIST1H2BI|HIST2H2BF|H2AFX
34728	7.5102E-18	1.8907E-15	nucleosome organization	HIST1H2BB|HIST1H2BC|HIST1H2BD|HIST1H2BE|HIST1H2BF|HIST1H2BG|HIST1H2BH|HIST1H2BO|HIST1H2BN|HIST1H2BL|HIST2H2BE|HIST1H2BI|HIST2H2BF|H2AFX
6323	2.1119E-16	4.2533E-14	DNA packaging	HIST1H2BB|HIST1H2BC|HIST1H2BD|HIST1H2BE|HIST1H2BF|HIST1H2BG|HIST1H2BH|HIST1H2BO|HIST1H2BN|HIST1H2BL|HIST2H2BE|HIST1H2BI|HIST2H2BF|H2AFX
6333	5.8654E-16	9.8442E-14	chromatin assembly or disassembly	HIST1H2BB|HIST1H2BC|HIST1H2BD|HIST1H2BE|HIST1H2BF|HIST1H2BG|HIST1H2BH|HIST1H2BO|HIST1H2BN|HIST1H2BL|HIST2H2BE|HIST1H2BI|HIST2H2BF|H2AFX
71103	2.0457E-15	2.9428E-13	DNA conformation change	HIST1H2BB|HIST1H2BC|HIST1H2BD|HIST1H2BE|HIST1H2BF|HIST1H2BG|HIST1H2BH|HIST1H2BO|HIST1H2BN|HIST1H2BL|HIST2H2BE|HIST1H2BI|HIST2H2BF|H2AFX
34622	1.2861E-10	1.6189E-8	cellular macromolecular complex assembly	HIST1H2BB|HIST1H2BC|HIST1H2BD|HIST1H2BE|HIST1H2BF|HIST1H2BG|HIST1H2BH|HIST1H2BO|HIST1H2BN|HIST1H2BL|HIST2H2BE|HIST1H2BI|HIST2H2BF|H2AFX
6325	3.9558E-10	4.4261E-8	chromatin organization	HIST1H2BB|HIST1H2BC|HIST1H2BD|USP3|HIST1H2BE|HIST1H2BF|HIST1H2BG|HIST1H2BH|HIST1H2BO|HIST1H2BN|HIST1H2BL|HIST2H2BE|HIST1H2BI|HIST2H2BF|H2AFX
34621	6.0343E-10	6.0765E-8	cellular macromolecular complex subunit organization	HIST1H2BB|HIST1H2BC|HIST1H2BD|HIST1H2BE|HIST1H2BF|HIST1H2BG|HIST1H2BH|HIST1H2BO|HIST1H2BN|HIST1H2BL|HIST2H2BE|HIST1H2BI|HIST2H2BF|H2AFX
51276	1.0164E-8	9.3046E-7	chromosome organization	HIST1H2BB|HIST1H2BC|HIST1H2BD|USP3|HIST1H2BE|HIST1H2BF|HIST1H2BG|HIST1H2BH|HIST1H2BO|HIST1H2BN|HIST1H2BL|HIST2H2BE|HIST1H2BI|HIST2H2BF|H2AFX
65003	1.6789E-6	1.4089E-4	macromolecular complex assembly	HIST1H2BB|HIST1H2BC|HIST1H2BD|HIST1H2BE|HIST1H2BF|HIST1H2BG|HIST1H2BH|HIST1H2BO|HIST1H2BN|HIST1H2BL|HIST2H2BE|HIST1H2BI|HIST2H2BF|H2AFX
22607	2.3444E-6	1.8160E-4	cellular component assembly	HIST1H2BB|DRD1|HIST1H2BC|E2F4|HIST1H2BD|HIST1H2BE|HIST1H2BF|HIST1H2BG|HIST1H2BH|HIST1H2BO|HIST1H2BN|HIST1H2BL|HIST2H2BE|HIST1H2BI|HIST2H2BF|H2AFX
43933	3.7302E-6	2.6831E-4	macromolecular complex subunit organization	HIST1H2BB|HIST1H2BC|HIST1H2BD|HIST1H2BE|HIST1H2BF|HIST1H2BG|HIST1H2BH|HIST1H2BO|HIST1H2BN|HIST1H2BL|HIST2H2BE|HIST1H2BI|HIST2H2BF|H2AFX
6996	7.6753E-6	5.1527E-4	organelle organization	TPPP3|HIST1H2BB|FZR1|HIST1H2BC|HIST1H2BD|HIST1H2BE|USP3|HIST1H2BF|HIST1H2BG|HIST1H2BH|HIST1H2BO|DNA2|HIST1H2BN|HIST1H2BL|HIST2H2BE|HIST1H2BI|HIST2H2BF|H2AFX|FHOD1
44085	1.1601E-5	7.3016E-4	cellular component biogenesis	HIST1H2BB|DRD1|HIST1H2BC|E2F4|HIST1H2BD|HIST1H2BE|HIST1H2BF|HIST1H2BG|HIST1H2BH|HIST1H2BO|HIST1H2BN|HIST1H2BL|HIST2H2BE|HIST1H2BI|HIST2H2BF|H2AFX
42742	1.9474E-5	1.1535E-3	defense response to bacterium	HIST1H2BC|HIST1H2BE|HIST1H2BF|HIST2H2BE|HIST1H2BG|HIST1H2BI
51707	2.1852E-4	1.2225E-2	response to other organism	HIST1H2BC|HIST1H2BE|HIST1H2BF|HIST2H2BE|IFNE|HIST1H2BG|HIST1H2BI|ITCH
9987	4.8327E-4	2.5613E-2	cellular process	E2F4|NDST2|HIST1H2BO|HIST1H2BN|CDKN2B|HIST1H2BL|HIST1H2BI|S1PR4|CNTNAP2|H2AFX|ITCH|ATOH7|MCRS1|CSNK1G1|FUT11|CA12|MECOM|ELMO3|DCAF6|ITGB1BP3|HIST2H2BE|HIST2H2BF|HSD11B2|KCNH3|SLC40A1|FHOD1|PRPF38A|TPPP3|DRD1|FZR1|MAMDC2|USP3|APH1B|ASNSD1|LRG1|APBA3|OXCT2|SPATA3|NKX2-3|ZBTB7A|HIST1H2BB|RPSA|HIST1H2BC|HIST1H2BD|HIST1H2BE|HIST1H2BF|HIST1H2BG|BCKDHB|HIST1H2BH|DNA2|HNRNPH3|PPIB|DOHH|PBX1|XCL1
16043	5.9500E-4	2.9958E-2	cellular component organization	HIST1H2BB|TPPP3|HIST1H2BC|FZR1|DRD1|HIST1H2BD|E2F4|HIST1H2BE|USP3|HIST1H2BF|HIST1H2BG|HIST1H2BH|ELMO3|HIST1H2BO|DNA2|HIST1H2BN|HIST1H2BL|HIST2H2BE|HIST1H2BI|HIST2H2BF|CNTNAP2|H2AFX|FHOD1
9617	6.7693E-4	3.2460E-2	response to bacterium	HIST1H2BC|HIST1H2BE|HIST1H2BF|HIST2H2BE|HIST1H2BG|HIST1H2BI
21756	7.1650E-4	3.2796E-2	striatum development	DRD1|CNTNAP2
9607	9.5573E-4	4.1844E-2	response to biotic stimulus	HIST1H2BC|HIST1H2BE|HIST1H2BF|HIST2H2BE|IFNE|HIST1H2BG|HIST1H2BI|ITCH
21544	1.0883E-3	4.5661E-2	subpallium development	DRD1|CNTNAP2
